# Supplementary material for: Two new species of the Neotropical Lophocampahyalinipuncta (Rothschild) group (Lepidoptera, Erebidae, Arctiinae)
Source: Zookeys. 2018 Oct 8;(788):57–67. doi: 10.3897/zookeys.788.26325 (PMC6189232; doi:10.3897/zookeys.788.26325)
Supplement: XML Treatment for Lophocampa hyalinipuncta [file zookeys.788.26325-treatment1.xml]

<!DOCTYPE tp:taxon-treatment
  PUBLIC "-//TaxonX//DTD Taxonomic Treatment Publishing DTD v0 20100105//EN" "tax-treatment-NSO.dtd">
<tp:taxon-treatment xmlns:tp="http://www.plazi.org/taxpub"><tp:treatment-meta><kwd-group><label>Taxon classification</label><kwd><named-content xmlns:xlink="http://www.w3.org/1999/xlink" content-type="kingdom">Animalia</named-content></kwd><kwd><named-content xmlns:xlink="http://www.w3.org/1999/xlink" content-type="order">Lepidoptera</named-content></kwd><kwd><named-content xmlns:xlink="http://www.w3.org/1999/xlink" content-type="family">Arctiidae</named-content></kwd></kwd-group><mixed-citation publication-type="journal"><person-group><name><surname>Vincent</surname><given-names>Benoit</given-names></name></person-group><article-title>Two new species of the Neotropical <italic><tp:taxon-name><tp:taxon-name-part taxon-name-part-type="genus" reg="Lophocampa">Lophocampa</tp:taxon-name-part><tp:taxon-name-part taxon-name-part-type="species" reg="hyalinipuncta">hyalinipuncta</tp:taxon-name-part></tp:taxon-name></italic> (Rothschild) group (<tp:taxon-name><tp:taxon-name-part taxon-name-part-type="order">Lepidoptera</tp:taxon-name-part></tp:taxon-name>, <tp:taxon-name><tp:taxon-name-part taxon-name-part-type="family">Erebidae</tp:taxon-name-part></tp:taxon-name>, <tp:taxon-name><tp:taxon-name-part taxon-name-part-type="subfamily">Arctiinae</tp:taxon-name-part></tp:taxon-name>)</article-title><source>Zookeys</source><day>8</day><month>10</month><year>2018</year><volume>2018</volume><issue>788</issue><fpage>57</fpage><lpage>67</lpage><pub-id pub-id-type="doi">10.3897/zookeys.788.26325</pub-id></mixed-citation></tp:treatment-meta><tp:nomenclature><tp:taxon-name>
            <tp:taxon-name-part taxon-name-part-type="genus" reg="Lophocampa">Lophocampa</tp:taxon-name-part>
            <tp:taxon-name-part taxon-name-part-type="species" reg="hyalinipuncta">hyalinipuncta</tp:taxon-name-part>
          </tp:taxon-name><tp:taxon-authority>(Rothschild, 1909)</tp:taxon-authority><tp:nomenclature-citation-list><tp:nomenclature-citation><tp:taxon-name>
                <tp:taxon-name-part taxon-name-part-type="genus" reg="Halisidota">Halisidota</tp:taxon-name-part>
              </tp:taxon-name><comment>(sic) <tp:taxon-name><tp:taxon-name-part taxon-name-part-type="genus" reg="Lophocampa"/><tp:taxon-name-part taxon-name-part-type="species" reg="hyalinipuncta">hyalinipuncta</tp:taxon-name-part></tp:taxon-name> Rothschild, 1909: 217.</comment></tp:nomenclature-citation></tp:nomenclature-citation-list></tp:nomenclature><tp:treatment-sec sec-type="type material" id="SECID0EMPAC"><title>Type material.</title><p>4 male syntypes. Type locality: Agualani, Carabaya, [Puno], Peru, 9000 feet [2740m], (wet season), Dec[ember] 1905 (G.R. Ockenden). One specimen from the type locality is labelled “TYPE” and “Lectotype male <italic><tp:taxon-name><tp:taxon-name-part taxon-name-part-type="genus" reg="Lophocampa">Lophocampa</tp:taxon-name-part><tp:taxon-name-part taxon-name-part-type="species" reg="hyalinipuncta">hyalinipuncta</tp:taxon-name-part></tp:taxon-name></italic> Rothshild designated by Vincent, 2018” in <named-content xmlns:xlink="http://www.w3.org/1999/xlink" content-type="dwc:institutional_code" xlink:type="simple">NHML</named-content>. I hereby designate it as lectotype.</p></tp:treatment-sec><tp:treatment-sec sec-type="distribution" id="SECID0EDAAE"><title>Distribution.</title><p><bold>Peru</bold> (Puno) and Bolivia (La Paz, Cochabamba, and Chuquisaca) (Figure <xref ref-type="fig" rid="F5">14</xref>).</p></tp:treatment-sec><tp:treatment-sec sec-type="comments" id="SECID0EPAAE"><title>Comments.</title><p>The description of the habitus of <italic><tp:taxon-name><tp:taxon-name-part taxon-name-part-type="genus" reg="Lophocampa">Lophocampa</tp:taxon-name-part><tp:taxon-name-part taxon-name-part-type="species" reg="hyalinipuncta">hyalinipuncta</tp:taxon-name-part></tp:taxon-name></italic> made by <xref ref-type="bibr" rid="B5">Rothschild (1909)</xref> in the original description was supplemented by <xref ref-type="bibr" rid="B3">Hampson (1920</xref>: 268). The type specimen, figured in <xref ref-type="bibr" rid="B8">Vincent and Laguerre (2013</xref>: 51) and preserved in the <named-content xmlns:xlink="http://www.w3.org/1999/xlink" content-type="dwc:institutional_code" xlink:type="simple">NHML</named-content>, has not been dissected. It was not possible to study specimens from the type locality. Nevertheless, several specimens from Bolivia not far from the type locality and belonging to the same biogeographic zone were dissected.</p><p>The male genitalia are identical to that of <italic><tp:taxon-name><tp:taxon-name-part taxon-name-part-type="genus" reg="Lophocampa">L.</tp:taxon-name-part><tp:taxon-name-part taxon-name-part-type="species" reg="carpishensis">carpishensis</tp:taxon-name-part></tp:taxon-name></italic> sp. n. with the following differences: Uncus narrow; cucullus shorter, transtilla with the end of the triangular tongue more acute. Vesica with dorsal diverticula carrying smaller cornuti with very small spines; two lateral larger diverticuli with wider spines.</p><!--PageBreak--></tp:treatment-sec><tp:treatment-sec><!--Section generated to contain objects referenced in tp:taxon-treatment.--><fig id="F5" position="float" orientation="portrait"><label>Figure 14.</label><caption><p>Distribution of examined specimens of <italic><tp:taxon-name><tp:taxon-name-part taxon-name-part-type="genus" reg="Lophocampa">Lophocampa</tp:taxon-name-part><tp:taxon-name-part taxon-name-part-type="species" reg="hyalinipuncta">hyalinipuncta</tp:taxon-name-part></tp:taxon-name></italic> group. Circle: <italic><tp:taxon-name><tp:taxon-name-part taxon-name-part-type="genus" reg="Lophocampa">Lophocampa</tp:taxon-name-part><tp:taxon-name-part taxon-name-part-type="species" reg="carpishensis">carpishensis</tp:taxon-name-part></tp:taxon-name></italic> sp. n., square: <italic><tp:taxon-name><tp:taxon-name-part taxon-name-part-type="genus" reg="Lophocampa">Lophocampa</tp:taxon-name-part><tp:taxon-name-part taxon-name-part-type="species" reg="hyalinipuncta">hyalinipuncta</tp:taxon-name-part></tp:taxon-name>, triangle: <tp:taxon-name><tp:taxon-name-part taxon-name-part-type="genus" reg="Lophocampa">Lophocampa</tp:taxon-name-part><tp:taxon-name-part taxon-name-part-type="species" reg="azuayensis">azuayensis</tp:taxon-name-part></tp:taxon-name></italic> sp. n.</p></caption><graphic xmlns:xlink="http://www.w3.org/1999/xlink" xlink:href="zookeys-788-057-g005.jpg" position="float" orientation="portrait" xlink:type="simple" id="oo_233116.jpg"/></fig></tp:treatment-sec><ref-list><ref id="B5"><mixed-citation xmlns:xlink="http://www.w3.org/1999/xlink" xlink:type="simple"><person-group><name name-style="western"><surname>Rothschild</surname><given-names>LW</given-names></name></person-group> (<year>1909</year>) Description of South American <tp:taxon-name>Arctianae</tp:taxon-name>. Annals and Magazine of Natural History (8)4: 205–229. <ext-link xlink:type="simple" ext-link-type="doi" xlink:href="10.1080/00222930908692664">https://doi.org/10.1080/00222930908692664</ext-link></mixed-citation></ref><ref id="B3"><mixed-citation xmlns:xlink="http://www.w3.org/1999/xlink" xlink:type="simple"><person-group><name name-style="western"><surname>Hampson</surname><given-names>GF</given-names></name></person-group> (<year>1920</year>) Catalogue of the <tp:taxon-name><tp:taxon-name-part taxon-name-part-type="order">Lepidoptera</tp:taxon-name-part></tp:taxon-name> Phalaenae in the British Museum, Supplement 2, London, 619 pp.</mixed-citation></ref><ref id="B8"><mixed-citation xmlns:xlink="http://www.w3.org/1999/xlink" xlink:type="simple"><person-group><name name-style="western"><surname>Vincent</surname><given-names>B</given-names></name><name name-style="western"><surname>Laguerre</surname><given-names>M</given-names></name></person-group> (<year>2013</year>) <article-title>Four new Neotropical <italic><tp:taxon-name><tp:taxon-name-part taxon-name-part-type="genus">Lophocampa</tp:taxon-name-part></tp:taxon-name></italic> species with a redescription of <italic><tp:taxon-name><tp:taxon-name-part taxon-name-part-type="genus">Lophocampa</tp:taxon-name-part><tp:taxon-name-part taxon-name-part-type="species">atriceps</tp:taxon-name-part></tp:taxon-name></italic> (Hampson) (<tp:taxon-name><tp:taxon-name-part taxon-name-part-type="order">Lepidoptera</tp:taxon-name-part></tp:taxon-name>, <tp:taxon-name><tp:taxon-name-part taxon-name-part-type="family">Erebidae</tp:taxon-name-part></tp:taxon-name>, <tp:taxon-name><tp:taxon-name-part taxon-name-part-type="subfamily">Arctiinae</tp:taxon-name-part></tp:taxon-name>).</article-title><source>ZooKeys</source><volume>264</volume>: <fpage>47</fpage>–<lpage>69</lpage>. <ext-link xlink:type="simple" ext-link-type="doi" xlink:href="10.3897/zookeys.264.4166">https://doi.org/10.3897/zookeys.264.4166</ext-link></mixed-citation></ref></ref-list></tp:taxon-treatment>
