# Supplementary material for: Two new species of the Neotropical Lophocampahyalinipuncta (Rothschild) group (Lepidoptera, Erebidae, Arctiinae)
Source: Zookeys. 2018 Oct 8;(788):57–67. doi: 10.3897/zookeys.788.26325 (PMC6189232; doi:10.3897/zookeys.788.26325)
Supplement: XML Treatment for Lophocampa carpishensis [file zookeys.788.26325-treatment3.xml]

<!DOCTYPE tp:taxon-treatment
  PUBLIC "-//TaxonX//DTD Taxonomic Treatment Publishing DTD v0 20100105//EN" "tax-treatment-NSO.dtd">
<tp:taxon-treatment xmlns:tp="http://www.plazi.org/taxpub"><tp:treatment-meta><kwd-group><label>Taxon classification</label><kwd><named-content xmlns:xlink="http://www.w3.org/1999/xlink" content-type="kingdom">Animalia</named-content></kwd><kwd><named-content xmlns:xlink="http://www.w3.org/1999/xlink" content-type="order">Lepidoptera</named-content></kwd><kwd><named-content xmlns:xlink="http://www.w3.org/1999/xlink" content-type="family">Arctiidae</named-content></kwd></kwd-group><mixed-citation publication-type="journal"><person-group><name><surname>Vincent</surname><given-names>Benoit</given-names></name></person-group><article-title>Two new species of the Neotropical <italic><tp:taxon-name><tp:taxon-name-part taxon-name-part-type="genus" reg="Lophocampa">Lophocampa</tp:taxon-name-part><tp:taxon-name-part taxon-name-part-type="species" reg="hyalinipuncta">hyalinipuncta</tp:taxon-name-part></tp:taxon-name></italic> (Rothschild) group (<tp:taxon-name><tp:taxon-name-part taxon-name-part-type="order">Lepidoptera</tp:taxon-name-part></tp:taxon-name>, <tp:taxon-name><tp:taxon-name-part taxon-name-part-type="family">Erebidae</tp:taxon-name-part></tp:taxon-name>, <tp:taxon-name><tp:taxon-name-part taxon-name-part-type="subfamily">Arctiinae</tp:taxon-name-part></tp:taxon-name>)</article-title><source>Zookeys</source><day>8</day><month>10</month><year>2018</year><volume>2018</volume><issue>788</issue><fpage>57</fpage><lpage>67</lpage><pub-id pub-id-type="doi">10.3897/zookeys.788.26325</pub-id></mixed-citation></tp:treatment-meta><tp:nomenclature><tp:taxon-name>
            <tp:taxon-name-part taxon-name-part-type="genus" reg="Lophocampa">Lophocampa</tp:taxon-name-part>
            <tp:taxon-name-part taxon-name-part-type="species" reg="carpishensis">carpishensis</tp:taxon-name-part>
            <object-id xmlns:xlink="http://www.w3.org/1999/xlink" content-type="zoobank" xlink:type="simple">http://zoobank.org/633DBBE7-392B-4D4C-A9E7-7AA5291BCB42</object-id>
          </tp:taxon-name><tp:taxon-authority>Vincent</tp:taxon-authority><tp:taxon-status xmlns:xlink="http://www.w3.org/1999/xlink" xlink:type="simple">sp. n.</tp:taxon-status><xref ref-type="fig" rid="F1">Figs 2</xref><xref ref-type="fig" rid="F1">, 4</xref><xref ref-type="fig" rid="F2">, 7–8</xref><xref ref-type="fig" rid="F2">, 10</xref><xref ref-type="fig" rid="F3">, 12</xref><!--PageBreak--></tp:nomenclature><tp:treatment-sec sec-type="type material" id="SECID0EJSAE"><title>Type material.</title><p>Holotype – ♂, Peru, Huanuco, [Paso] Carpish, 2000–2800 m, IV-2009, via R. Marx, genitalia dissected by B Vincent n° BV 484 [<named-content xmlns:xlink="http://www.w3.org/1999/xlink" content-type="dwc:institutional_code" xlink:type="simple">MNHN</named-content>].</p></tp:treatment-sec><tp:treatment-sec sec-type="Paratypes" id="SECID0EUSAE"><title>Paratypes.</title><p>1 ♂ and 2 ♀, same data as holotype, genitalia dissected by B. Vincent respectively n° BV 427, BV 428 and BV 485, in <abbrev xmlns:xlink="http://www.w3.org/1999/xlink" content-type="institution" xlink:title="Personal collection of Benoit Vincent, Quint-Fonsegrives, France" id="ABBRID0E1SAE" xlink:type="simple">BVC</abbrev>. 1 ♂, Peru, Carpish, Hua[nuco], 21.8.68, ex coll J. Dubois, in <named-content xmlns:xlink="http://www.w3.org/1999/xlink" content-type="dwc:institutional_code" xlink:type="simple">MNHN</named-content>. 1 ♀, Peru, Amazonas, El Paraiso (Pomacochas), 2400m, X/XI-2006, Barcode ID ARCTA845-07, Sample ID MILA 0564, in <abbrev xmlns:xlink="http://www.w3.org/1999/xlink" content-type="institution" xlink:title="Personal collection of Michel Laguerre, Léognan, France" id="ABBRID0EETAE" xlink:type="simple">MLC</abbrev>. 1 ♂, Peru, Pasco, La Antena [S.E. Oxapampa], 1038/7517, 2875m, VII-XII-2005, J. Böttger leg., in <named-content xmlns:xlink="http://www.w3.org/1999/xlink" content-type="dwc:institutional_code" xlink:type="simple">MUSM</named-content>.</p></tp:treatment-sec><tp:treatment-sec sec-type="diagnosis" id="SECID0EOTAE"><title>Diagnosis.</title><p>See Table <xref ref-type="table" rid="T1">1</xref>.</p></tp:treatment-sec><tp:treatment-sec sec-type="description" id="SECID0EYTAE"><title>Description.</title><p><italic>Head</italic>. Antenna bipectinate, yellowish on basal half, brown on apical half with brownish cilia. Frons and vertex brown, mixed with white hairs. Palpi erected, black, the third article very short with white hair on the ventral side at the apex.</p><p><italic>Thorax</italic>. Patagia white with a square brown spot centered with whitish. Tegulae white except for inner edge and center light dark brown. Thorax light yellow. <italic>Legs</italic>: Femur bright yellow, except brown apex. Tibia and tarsi of the first pair, brown on the outer surface, whitish on the inner side. Tibia and tarsi of the second and third pairs, brown ringed with white. <italic>Forewing</italic>. Forewing length 23 mm (male) and 25 mm (female). Brown, slightly lighter between the subterminal band and the fringe. Presence of a yellow spot at the base of the wing and a series of bands formed by white spots and organized as follows: a basal band consisting of three white spots; a postbasal band broken at median vein; an ante median band complete, wide at the anal edge and reducing to the costa; a median band incomplete which merges, between CuA1 and M3 with a postmedian band oblique, complete. Complete subterminal band, formed of small and compressed spots; a terminal line of white dots on the margin, barely visible. Except for the basal and subterminal band, spots hyaline white, excluding costa and anal border ivory white. Spots on the subterminal band ivory white. <italic>Hindwing</italic>. White slightly tinged with light brown marks on apex. Ventrally, costa ivory white with several brown spots.</p><p><italic>Abdomen</italic>: Tergites yellow with long brownish hair in the basal half. The posterior edges of the tergites are highlighted in black. Sternites whitish with brown patches centered with yellowish.</p><p><italic>Male Genitalia</italic>. Identical to that of <italic><tp:taxon-name><tp:taxon-name-part taxon-name-part-type="genus" reg="Lophocampa">L.</tp:taxon-name-part><tp:taxon-name-part taxon-name-part-type="species" reg="azuayensis">azuayensis</tp:taxon-name-part></tp:taxon-name></italic> with the following differences: Uncus rectangular, slightly narrower in the apical half and not widened in the median area. Valvae, broad at the base, which gradually narrows to a very pointed apical end. Cuculus with an apex strongly curved ventrally. Vesica wide with three diverticuli: one dorsal, the largest, with a patch of long spines; one lateral, simple, without spines; the last, ventral, simple, with a patch of cornuti with long spines and a second patch with shorter spines.</p><p>Female identical to male except for the following differences: antennae with pectinations shorter than male. Wingspan slightly larger. Median and postmedian band incomplete, interrupted between CuA2 and the anal edge. The spot of the post median band between CuA1 and CuA2 is kidney-shaped.</p><!--PageBreak--><p><italic>Genitalia</italic>. Apophyses posteriores straight strongly narrowed near the base. Apophyses anteriores as long, curved. Papillae anales rectangular and setose. Pseudopapillae small. Dorsal saccular pheromone glands reduced Ductus bursae short, rectangular with an extension on the right (ventral view). Corpus bursae very reduced, wrinkled, formed by two rounded lobes folded one over the other.</p></tp:treatment-sec><tp:treatment-sec sec-type="etymology" id="SECID0EDVAE"><title>Etymology.</title><p>The name <italic>carpishensis</italic> refers to the type locality: Paso Carpish (Carpish Pass), whose most famous place is the tunnel Carpish which is a 2707 m high and <!--PageBreak--><!--PageBreak-->marks the separation between the vegetation of mattoral dry Pacific side and forest vegetation Amazon cloud side. The humid montane forests of Carpish are important for their high diversity and endemic species. <xref ref-type="bibr" rid="B1">Beltrán and Salinas (2010)</xref> have published additional information on this area and its vegetation.</p></tp:treatment-sec><tp:treatment-sec sec-type="distribution" id="SECID0EWVAE"><title>Distribution.</title><p>Peru (Amazonas, Huanuco, and Pasco).</p></tp:treatment-sec><tp:treatment-sec sec-type="Early stages" id="SECID0E2VAE"><title>Early stages.</title><p>Unknown.</p></tp:treatment-sec><tp:treatment-sec><!--Section generated to contain objects referenced in tp:taxon-treatment.--><fig id="F1" position="float" orientation="portrait"><label>Figures 1–4.</label><caption><p>Habitus of <italic><tp:taxon-name><tp:taxon-name-part taxon-name-part-type="genus" reg="Lophocampa">Lophocampa</tp:taxon-name-part></tp:taxon-name></italic> species: <bold>1</bold><italic><tp:taxon-name><tp:taxon-name-part taxon-name-part-type="genus" reg="Lophocampa">Lophocampa</tp:taxon-name-part><tp:taxon-name-part taxon-name-part-type="species" reg="azuayensis">azuayensis</tp:taxon-name-part></tp:taxon-name></italic> sp. n., holotype, male <bold>2</bold><italic><tp:taxon-name><tp:taxon-name-part taxon-name-part-type="genus" reg="Lophocampa">Lophocampa</tp:taxon-name-part><tp:taxon-name-part taxon-name-part-type="species" reg="carpishensis">carpishensis</tp:taxon-name-part></tp:taxon-name></italic> sp. n., holotype, male <bold>3</bold><italic><tp:taxon-name><tp:taxon-name-part taxon-name-part-type="genus" reg="Lophocampa">Lophocampa</tp:taxon-name-part><tp:taxon-name-part taxon-name-part-type="species" reg="azuayensis">azuayensis</tp:taxon-name-part></tp:taxon-name></italic> sp. n., paratype, female <bold>4</bold><italic><tp:taxon-name><tp:taxon-name-part taxon-name-part-type="genus" reg="Lophocampa">Lophocampa</tp:taxon-name-part><tp:taxon-name-part taxon-name-part-type="species" reg="carpishensis">carpishensis</tp:taxon-name-part></tp:taxon-name></italic> sp. n., paratype, female.</p></caption><graphic xmlns:xlink="http://www.w3.org/1999/xlink" xlink:href="zookeys-788-057-g001.jpg" position="float" orientation="portrait" xlink:type="simple" id="oo_233112.jpg"/></fig><fig id="F2" position="float" orientation="portrait"><label>Figures 5–10.</label><caption><p>Genitalia male and female of <italic><tp:taxon-name><tp:taxon-name-part taxon-name-part-type="genus" reg="Lophocampa">Lophocampa</tp:taxon-name-part></tp:taxon-name></italic> species. <bold>5–6</bold><italic><tp:taxon-name><tp:taxon-name-part taxon-name-part-type="genus" reg="Lophocampa">Lophocampa</tp:taxon-name-part><tp:taxon-name-part taxon-name-part-type="species" reg="azuayensis">azuayensis</tp:taxon-name-part></tp:taxon-name></italic> sp. n genitalia (<bold>5</bold>), penis (<bold>6</bold>), holotype male <bold>7–8</bold><italic><tp:taxon-name><tp:taxon-name-part taxon-name-part-type="genus" reg="Lophocampa">Lophocampa</tp:taxon-name-part><tp:taxon-name-part taxon-name-part-type="species" reg="carpishensis">carpishensis</tp:taxon-name-part></tp:taxon-name></italic> sp. n., genitalia (<bold>7</bold>), penis (<bold>8</bold>), holotype male; <italic><tp:taxon-name><tp:taxon-name-part taxon-name-part-type="genus" reg="Lophocampa">Lophocampa</tp:taxon-name-part><tp:taxon-name-part taxon-name-part-type="species" reg="azuayensis">azuayensis</tp:taxon-name-part></tp:taxon-name></italic> sp. n genitalia female (<bold>9</bold>); <italic><tp:taxon-name><tp:taxon-name-part taxon-name-part-type="genus" reg="Lophocampa">Lophocampa</tp:taxon-name-part><tp:taxon-name-part taxon-name-part-type="species" reg="carpishensis">carpishensis</tp:taxon-name-part></tp:taxon-name></italic> sp. n., genitalia female (<bold>10</bold>).</p></caption><graphic xmlns:xlink="http://www.w3.org/1999/xlink" xlink:href="zookeys-788-057-g002.jpg" position="float" orientation="portrait" xlink:type="simple" id="oo_233113.jpg"/></fig><fig id="F3" position="float" orientation="portrait"><label>Figures 11–12.</label><caption><p>Detail of genitalia male respectively <italic><tp:taxon-name><tp:taxon-name-part taxon-name-part-type="genus" reg="Lophocampa">Lophocampa</tp:taxon-name-part><tp:taxon-name-part taxon-name-part-type="species" reg="azuayensis">azuayensis</tp:taxon-name-part></tp:taxon-name></italic> sp. n. (<bold>11</bold>) and <italic><tp:taxon-name><tp:taxon-name-part taxon-name-part-type="genus" reg="Lophocampa">Lophocampa</tp:taxon-name-part><tp:taxon-name-part taxon-name-part-type="species" reg="carpishensis">carpishensis</tp:taxon-name-part></tp:taxon-name></italic> sp. n. (<bold>12</bold>).</p></caption><graphic xmlns:xlink="http://www.w3.org/1999/xlink" xlink:href="zookeys-788-057-g003.jpg" position="float" orientation="portrait" xlink:type="simple" id="oo_233114.jpg"/></fig><table-wrap id="T1" position="float" orientation="portrait"><label>Table 1.</label><caption><p>DNA sequence divergence between holotypes of the new species and specimens of <italic><tp:taxon-name><tp:taxon-name-part taxon-name-part-type="genus" reg="Lophocampa">L.</tp:taxon-name-part><tp:taxon-name-part taxon-name-part-type="species" reg="hyalinipuncta">hyalinipuncta</tp:taxon-name-part></tp:taxon-name></italic>, based on the barcode fragment of the COI gene. The percent divergence from averaging over all sequence pairs is based on analyses using the Kimura 2-parameter model. The analysis involved the six specimens shown in Figure <xref ref-type="fig" rid="F4">13</xref>.</p></caption><table id="TID0EADAC" rules="all"><tbody><tr><th rowspan="1" colspan="1"/><th rowspan="1" colspan="1"><italic><tp:taxon-name><tp:taxon-name-part taxon-name-part-type="genus" reg="Lophocampa">L.</tp:taxon-name-part><tp:taxon-name-part taxon-name-part-type="species" reg="azuayensis">azuayensis</tp:taxon-name-part></tp:taxon-name></italic> sp. n.</th><th rowspan="1" colspan="1"><italic><tp:taxon-name><tp:taxon-name-part taxon-name-part-type="genus" reg="Lophocampa">L.</tp:taxon-name-part><tp:taxon-name-part taxon-name-part-type="species" reg="carpishensis">carpishensis</tp:taxon-name-part></tp:taxon-name></italic> sp. n.</th><th rowspan="1" colspan="1">
                  <italic><tp:taxon-name>
                      <tp:taxon-name-part taxon-name-part-type="genus" reg="Lophocampa">L.</tp:taxon-name-part>
                      <tp:taxon-name-part taxon-name-part-type="species" reg="hyalinipuncta">hyalinipuncta</tp:taxon-name-part>
                    </tp:taxon-name></italic>
                </th></tr><tr><td rowspan="1" colspan="1">
                  <bold><italic><tp:taxon-name><tp:taxon-name-part taxon-name-part-type="genus" reg="Lophocampa">L.</tp:taxon-name-part><tp:taxon-name-part taxon-name-part-type="species" reg="azuayensis">azuayensis</tp:taxon-name-part></tp:taxon-name></italic> sp. n.</bold>
                </td><td rowspan="1" colspan="1">–</td><td rowspan="1" colspan="1"/><td rowspan="1" colspan="1"/></tr><tr><td rowspan="1" colspan="1">
                  <bold><italic><tp:taxon-name><tp:taxon-name-part taxon-name-part-type="genus" reg="Lophocampa">L.</tp:taxon-name-part><tp:taxon-name-part taxon-name-part-type="species" reg="carpishensis">carpishensis</tp:taxon-name-part></tp:taxon-name></italic> sp. n.</bold>
                </td><td rowspan="1" colspan="1">2.1</td><td rowspan="1" colspan="1">–</td><td rowspan="1" colspan="1"/></tr><tr><td rowspan="1" colspan="1">
                  <bold><italic><tp:taxon-name>
                        <tp:taxon-name-part taxon-name-part-type="genus" reg="Lophocampa">L.</tp:taxon-name-part>
                        <tp:taxon-name-part taxon-name-part-type="species" reg="hyalinipuncta">hyalinipuncta</tp:taxon-name-part>
                      </tp:taxon-name></italic></bold>
                </td><td rowspan="1" colspan="1">2.3</td><td rowspan="1" colspan="1">1.6</td><td rowspan="1" colspan="1">–</td></tr></tbody></table></table-wrap><fig id="F4" position="float" orientation="portrait"><label>Figure 13.</label><caption><p>Neighbor-Joining Tree for the six specimens of the <italic><tp:taxon-name><tp:taxon-name-part taxon-name-part-type="genus" reg="Lophocampa">Lophocampa</tp:taxon-name-part><tp:taxon-name-part taxon-name-part-type="species" reg="hyalinipuncta">hyalinipuncta</tp:taxon-name-part></tp:taxon-name></italic> group. Boot-strap values (in %, 1000 replicates) are given on each branch (obtained with MEGA5, see Tamura et al. 2007).</p></caption><graphic xmlns:xlink="http://www.w3.org/1999/xlink" xlink:href="zookeys-788-057-g004.jpg" position="float" orientation="portrait" xlink:type="simple" id="oo_233117.jpg"/></fig></tp:treatment-sec><ref-list><ref id="B1"><mixed-citation xmlns:xlink="http://www.w3.org/1999/xlink" xlink:type="simple"><person-group><name name-style="western"><surname>Beltrán</surname><given-names>H</given-names></name><name name-style="western"><surname>Salinas</surname><given-names>I</given-names></name></person-group> (<year>2010</year>) <article-title>Flora vascular y vegetación de los Bosques Montanos Húmedos de Carpish (Huánuco – Perú).</article-title><source>Arnaldoa</source><volume>17</volume>(<issue>1</issue>): <fpage>107</fpage>–<lpage>130</lpage>.</mixed-citation></ref></ref-list></tp:taxon-treatment>
